# Supplementary material for: Better living through conifer removal: A demographic analysis of sage-grouse vital rates
Source: PLoS One. 2017 Mar 23;12(3):e0174347. doi: 10.1371/journal.pone.0174347 (PMC5363946; doi:10.1371/journal.pone.0174347)
Supplement: S1 Table — (XLSX) [file pone.0174347.s001.xlsx]

## Sheet: Female_Survival
Study_Area	Year	Month	Treatment_Trend_Survival	Treatment_Trend_SE	BACI_Survival	BACI_SE
control	2010	12	0.960646	0.00549093	0.958003	0.0117509
control	2011	1	0.960646	0.00549093	0.958003	0.0117509
control	2011	2	0.960646	0.00549093	0.958003	0.0117509
control	2011	3	0.960646	0.00549093	0.958003	0.0117509
control	2011	4	0.907886	0.0116291	0.908876	0.0183092
control	2011	5	0.907886	0.0116291	0.908876	0.0183092
control	2011	6	0.907886	0.0116291	0.908876	0.0183092
control	2011	7	0.907886	0.0116291	0.908876	0.0183092
control	2011	8	0.960646	0.00549093	0.958838	0.00836267
control	2011	9	0.960646	0.00549093	0.958838	0.00836267
control	2011	10	0.960646	0.00549093	0.958838	0.00836267
control	2011	11	0.960646	0.00549093	0.958838	0.00836267
control	2011	12	0.960646	0.00549093	0.958838	0.00836267
control	2012	1	0.960646	0.00549093	0.958838	0.00836267
control	2012	2	0.960646	0.00549093	0.958838	0.00836267
control	2012	3	0.960646	0.00549093	0.958838	0.00836267
control	2012	4	0.907886	0.0116291	0.910596	0.0125691
control	2012	5	0.907886	0.0116291	0.910596	0.0125691
control	2012	6	0.907886	0.0116291	0.910596	0.0125691
control	2012	7	0.907886	0.0116291	0.910596	0.0125691
control	2012	8	0.960646	0.00549093	0.959657	0.00671565
control	2012	9	0.960646	0.00549093	0.959657	0.00671565
control	2012	10	0.960646	0.00549093	0.959657	0.00671565
control	2012	11	0.960646	0.00549093	0.959657	0.00671565
control	2012	12	0.960646	0.00549093	0.959657	0.00671565
control	2013	1	0.960646	0.00549093	0.959657	0.00671565
control	2013	2	0.960646	0.00549093	0.959657	0.00671565
control	2013	3	0.960646	0.00549093	0.959657	0.00671565
control	2013	4	0.907886	0.0116291	0.912287	0.0125001
control	2013	5	0.907886	0.0116291	0.912287	0.0125001
control	2013	6	0.907886	0.0116291	0.912287	0.0125001
control	2013	7	0.907886	0.0116291	0.912287	0.0125001
control	2013	8	0.960646	0.00549093	0.96046	0.00767876
control	2013	9	0.960646	0.00549093	0.96046	0.00767876
control	2013	10	0.960646	0.00549093	0.96046	0.00767876
control	2013	11	0.960646	0.00549093	0.96046	0.00767876
control	2013	12	0.960646	0.00549093	0.96046	0.00767876
control	2014	1	0.960646	0.00549093	0.96046	0.00767876
control	2014	2	0.960646	0.00549093	0.96046	0.00767876
control	2014	3	0.960646	0.00549093	0.96046	0.00767876
control	2014	4	0.907886	0.0116291	0.913949	0.0176859
control	2014	5	0.907886	0.0116291	0.913949	0.0176859
control	2014	6	0.907886	0.0116291	0.913949	0.0176859
control	2014	7	0.907886	0.0116291	0.913949	0.0176859
control	2014	8	0.960646	0.00549093	0.961248	0.0103554
treatment	2010	12	0.960646	0.00549093	0.952098	0.0127095
treatment	2011	1	0.960646	0.00549093	0.952098	0.0127095
treatment	2011	2	0.960646	0.00549093	0.952098	0.0127095
treatment	2011	3	0.960646	0.00549093	0.952098	0.0127095
treatment	2011	4	0.907886	0.0116291	0.905784	0.0182163
treatment	2011	5	0.907886	0.0116291	0.905784	0.0182163
treatment	2011	6	0.907886	0.0116291	0.905784	0.0182163
treatment	2011	7	0.907886	0.0116291	0.905784	0.0182163
treatment	2011	8	0.960646	0.00549093	0.957361	0.00826655
treatment	2011	9	0.960646	0.00549093	0.957361	0.00826655
treatment	2011	10	0.960646	0.00549093	0.957361	0.00826655
treatment	2011	11	0.960646	0.00549093	0.957361	0.00826655
treatment	2011	12	0.960646	0.00549093	0.957361	0.00826655
treatment	2012	1	0.960646	0.00549093	0.957361	0.00826655
treatment	2012	2	0.960646	0.00549093	0.957361	0.00826655
treatment	2012	3	0.960646	0.00549093	0.957361	0.00826655
treatment	2012	4	0.918593	0.00878469	0.915686	0.0117807
treatment	2012	5	0.918593	0.00878469	0.915686	0.0117807
treatment	2012	6	0.918593	0.00878469	0.915686	0.0117807
treatment	2012	7	0.918593	0.00878469	0.915686	0.0117807
treatment	2012	8	0.960646	0.00549093	0.96207	0.00621695
treatment	2012	9	0.960646	0.00549093	0.96207	0.00621695
treatment	2012	10	0.960646	0.00549093	0.96207	0.00621695
treatment	2012	11	0.960646	0.00549093	0.96207	0.00621695
treatment	2012	12	0.960646	0.00549093	0.96207	0.00621695
treatment	2013	1	0.960646	0.00549093	0.96207	0.00621695
treatment	2013	2	0.960646	0.00549093	0.96207	0.00621695
treatment	2013	3	0.960646	0.00549093	0.96207	0.00621695
treatment	2013	4	0.928155	0.0118045	0.924635	0.0111638
treatment	2013	5	0.928155	0.0118045	0.924635	0.0111638
treatment	2013	6	0.928155	0.0118045	0.924635	0.0111638
treatment	2013	7	0.928155	0.0118045	0.924635	0.0111638
treatment	2013	8	0.960646	0.00549093	0.966277	0.00665434
treatment	2013	9	0.960646	0.00549093	0.966277	0.00665434
treatment	2013	10	0.960646	0.00549093	0.966277	0.00665434
treatment	2013	11	0.960646	0.00549093	0.966277	0.00665434
treatment	2013	12	0.960646	0.00549093	0.966277	0.00665434
treatment	2014	1	0.960646	0.00549093	0.966277	0.00665434
treatment	2014	2	0.960646	0.00549093	0.966277	0.00665434
treatment	2014	3	0.960646	0.00549093	0.966277	0.00665434
treatment	2014	4	0.93667	0.0159111	0.932703	0.0144104
treatment	2014	5	0.93667	0.0159111	0.932703	0.0144104
treatment	2014	6	0.93667	0.0159111	0.932703	0.0144104
treatment	2014	7	0.93667	0.0159111	0.932703	0.0144104
treatment	2014	8	0.960646	0.00549093	0.970032	0.00817279
