# Supplementary material for: Better living through conifer removal: A demographic analysis of sage-grouse vital rates
Source: PLoS One. 2017 Mar 23;12(3):e0174347. doi: 10.1371/journal.pone.0174347 (PMC5363946; doi:10.1371/journal.pone.0174347)
Supplement: S2 Table — (XLSX) [file pone.0174347.s002.xlsx]

## Sheet: Nest_Survival
Year	Study_Area	Treatment_Trend_DSR	Treatment_Trend_SE	BACI_DSR	BACI_SE
2011	Control	0.967445	0.00379903	0.965825	0.00877399
2012	Control	0.967445	0.00379903	0.968666	0.00500676
2013	Control	0.967445	0.00379903	0.971278	0.00428443
2014	Control	0.967445	0.00379903	0.973678	0.00626695
2011	Treatment	0.967445	0.00379903	0.956387	0.00978496
2012	Treatment	0.972528	0.00263599	0.967553	0.00468552
2013	Treatment	0.976836	0.0032208	0.975932	0.00343064
2014	Treatment	0.980482	0.00411021	0.982187	0.00399744
